# Supplementary material for: Social Restrictions versus Testing Campaigns in the COVID-19 Crisis: A Predictive Model Based on the Spanish Case
Source: Viruses. 2021 May 15;13(5):917. doi: 10.3390/v13050917 (PMC8157049; doi:10.3390/v13050917)
Supplement: Supplementary file 1 [file viruses-13-00917-s001.zip]

Archive with 1 entries (1 files):
- viruses-1174874-supplementary.pdf
